# Supplementary material for: Introduction of a Structured Reporting Protocol and Surgical Checklist for Rezum Water Vapor Therapy (VAPOR-SRP)
Source: J Clin Med. 2025 Nov 27;14(23):8431. doi: 10.3390/jcm14238431 (PMC12692852; doi:10.3390/jcm14238431)
Supplement: Supplementary file 1 [file jcm-14-08431-s001.zip]

Archive with 4 entries (4 files):
- Figure S1a.pdf
- Figure S1b.pdf
- Figure S1c.pdf
- Figure S2.pdf
